# Supplementary material for: Mass Spectrometric Identification of Licania rigida Benth Leaf Extracts and Evaluation of Their Therapeutic Effects on Lipopolysaccharide-Induced Inflammatory Response
Source: Molecules. 2022 Sep 23;27(19):6291. doi: 10.3390/molecules27196291 (PMC9571113; doi:10.3390/molecules27196291)
Supplement: Supplementary file 1 [file molecules-27-06291-s001.zip]

Archive with 1 entries (1 files):
- molecules-1901650-Supplementary Figure S1.pdf
